# Supplementary material for: Developing drugs targeting CX3CL1 to treat heart diseases via immune/inflammatory mediation: Targeting CX3CL1 to treat heart diseases
Source: Acta Biochim Biophys Sin (Shanghai). 2023 Aug 14;55(10):1672–6. doi: 10.3724/abbs.2023157 (PMC10577471; doi:10.3724/abbs.2023157)
Supplement: 23332Supplementary-tables [file 23332Supplementary-tables.xls]

## Sheet: COEXHEART
Gene Symbol list
1-40	PSMB9	TNFRSF4	HAPLN3	IL3RA	ETV7	TAP1	SELE	GBP1	PSMB8	LRRC32	CCL8	MSX1	PSMB8-AS1	AC108004.2	GBP4	ESAM	APOL1	IL18BP	NEURL3	C2CD4B	GBP2	BATF3	ICAM2	ISG20	CXCL11	IRF1	VCAM1	CXCL10	TNFRSF6B	PARP14	SLC2A6	PARP12	NLRC5	PML	IL32	WARS	HLA-F	CLEC1A	IL15RA	GBP1P1
41-80	RP11-552F3.9	UBE2L6	EBI3	NMI	IL15	MAP3K11	PMAIP1	BST2	TRIM47	CDC42EP1	HELZ2	C19orf66	RASGRF2	C1orf54	BCL3	CSF2RB	NDUFA4L2	CHST2	MOV10	ADGRG1	APOL3	CTD-2267D19.3	TBXA2R	P2RY6	RAPGEF5	GCH1	S100A3	EVA1C	HLA-B	LIMK2	GBP5	SCARF1	ADGRE1	MYRFL	NFKB2	EVA1B	ITGA1	RELB	PARP9	KCNG2
81-120	GBP3	TNKS1BP1	SEMA4C	IFITM1	ADRA2C	RP11-399O19.9	COL18A1	LAMA5	RP4-758J18.10	TNFRSF10A	SAMD9L	DDX58	GPR4	RASIP1	PIEZO1	HCP5	MSC	NOTCH3	RP11-199F11.2	EPSTI1	PLA1A	TRIM21	RETN	MCAM	ISG15	ATP8B1	TAP2	ICAM1	CARD16	SP110	FAM27C	TNIP2	CCL11	PLEKHG1	RAMP3	BATF2	CSRP2	SPECC1	CDH5	TNF
121-160	LTF	SEMA3F	RARA-AS1	RFTN1	STOM	LURAP1L	GSDMD	FOXD2-AS1	CACNA1H	GPR176	IRF7	RP11-317P15.4	GS1-114I9.1	TRPV2	RP11-862G15.1	MXD3	LY6E	SPRY4	RNF145	AC147651.4	NFKBIA	FLNA	CTA-384D8.35	PLEKHG2	SLAMF1	CSF1	PTGIR	TNFSF10	DHX58	KLHL5	RP11-1055B8.9	C2CD2	IFI35	IFI16	SHISA5	PIK3C2B	RP11-387H17.6	LINC00623	C17orf82	LINC01415
161-200	EFNB2	ADAM15	LYSMD2	HAUS7	PRKD2	IL4R	DOC2B	TEKT4P2	PPP1R35	BMP1	ECSCR	DLEU2	RP11-231E4.5	BAHCC1	FOXC2	RP11-326I11.3	ANKRD22	PLS3	OASL	LINC01138	NRGN	ICOSLG	C15orf39	LMO2	PLSCR1	TICAM1	TRIM22	PLXNA2	PSME2	RGS16	ATP11C	MAPK11	SOX7	CXCL2	IDO1	ARID5A	FJX1	RP11-295G20.2	AGRN	JAG1

## Sheet: CERNA
ceRNA name list
1-200	ARHGEF11	LASP1	LIMK1	TOB2	NPTXR	TGIF2	ST6GAL1	SCAMP5	OSBPL5	DDX6	CYB561A3	FOXRED2	GPR157	GAB2	TBC1D13	YKT6	MICALL1	ZDHHC9	GRB2	MINK1	TBC1D20	FZD4	USF1	GIGYF1	SH3BP2	MAPKAPK2	NAA60	SLC25A44	MAF1	DHDDS	MLXIP	DCAF8	FLOT2	RCE1	CD83	ANGEL1	USP22	NF2	TMEM127	RPL13	ST6GALNAC6	MTHFR	HDGF	PRRC2B	NEURL1	URGCP	TNS1	RAB15	ATP9A
201-400	KLF13	EZH1	FASN	FOSL1	UBTD1	H6PD	LMNA	DHX8	HMGB3	PEA15	SESN1	OGFR	CSF1	SCN1B	VOPP1	NBL1	TRAF1	APEX2	TOR3A	CLK3	CRCP	CHD2	RETREG3	MAP3K9	SMURF1	SLC7A5	WBP1L	RPS3	GUCD1	CCDC88C	JADE2	KIAA1324	MFSD13A	RTL10	CBX7	WDTC1	TMEM150C	ZNF512B	SH3PXD2A	THRA	CENPM	SIRT3	PER1	EHD2	KMT5C	SNX12	TMEM184B	NOTCH3	HNF1A
401-600	UBALD1	OSR2	CLN8	CHMP3	TXNDC5	BLOC1S5-TXNDC5	TTL	PGP	PDAP1	FAM193B	FJX1	MNT	NUP50	DAG1	MFN2	NCALD	BSG	UBE3C	SESN2	CCNF	BBC3	DHCR7	SP1	XYLT2	STRN4	MOB3A	FBXW8	MYO1D	KDM6B	IGDCC3	CYP2W1	RGS16	APLN	BACE1	PIP5K1A	IQSEC1	CD151	VASH1-AS1	ATXN7L1	CLDN4	FAM53A	NKIRAS2	HCFC1	SOX12	TSKU	TTYH3	UCK1	OSBP2	ARHGAP32
601-800	LLGL1	SLC9A1	CD99L2	VAV2	ADCY6	SPPL2B	PLPPR2	KMT2B	FBRS	ZNF343	TTC1	GNL3L	MXRA8	RPN1	CCT7	C1QB	MBD3	PPARD	EPHA2	FOXJ2	JPH1	PNKD	TUFT1	CDKN2B	CABIN1	YPEL1	CLCN7	AP1M1	ENG	KIAA0895L	IRF4	CDK19	PELI3	ABR	CLDN15	SULT4A1	TMEM258	AC010422.3	MLEC	SLC12A9	DCTN5	WDR4	MANEAL	TEAD3	P2RX5-TAX1BP3	GREB1	MAFG	CDS2	SARM1
801-1000	EIF5A	CLSTN3	TLNRD1	FAAP100	FAM53C	FASTK	PPP1CA	TNFAIP8L1	MYEOV	WDR18	MT1G	OXSM	EGFL8	FGFR1	AGFG2	EPB41L1	SLAIN2	HMGA2	CERS6	TEX261	PPM1L	ATXN7	SUN1	BEND3	KMT5B	ZKSCAN8	BCL2L2	FAM167A	KMT5A	TMEM201	ATP6V0E2	CASZ1	GSS	WIPF2	KMT2C	FZD5	SH3BP4	MAPRE3	DHX34	CACFD1	MMP14	AC007192.1	TAB1	RBM19	POLR3D	PAK6	SERPINH1	EFCAB14	TMED8
1001-1200	LYPLA2	AGAP3	TAX1BP3	SHANK3	RREB1	MRPL14	COMMD6	PRRT4	STAG3	LMAN2	ALKBH6	BAZ1B	IKBKB	TBX21	PMS2P1	CHAD	C1QA	PRELP	GPANK1	AC006030.1	ZSCAN25	CD276	MLLT1	FOSL2	FAM126B	RHBDD2	AGAP2	DNAJC7	TRAPPC4	FAM46B	PACSIN3	MAML1	HTT	YOD1	ALKBH5	GMEB2	UBN2	TOLLIP	ADD1	PCYOX1	PPARGC1B	CBX6	DGKD	C19orf25	RAB1B	SH3BP5L	C7orf49	STMN3	TNFRSF10D
1201-1400	TP53I11	WDR1	XRRA1	PEAK1	MTURN	TBL1X	NAV2	BAX	TARBP2	DENND2C	GPR3	C1QTNF5	MFRP	ACVR1	HIST2H2BE	RAB11FIP3	CDC5L	CMTR1	SERPINB8	SF3A1	LMNB2	MED24	TNFRSF1A	AL591806.3	HIP1	FBXL19	CCNY	SDC2	TNFRSF1B	THEM6	LENG8	KCTD21	HOXC13	ERG28	PRPS1	FBXO10	TMEM199	COL4A4	SBNO1	ZNF473	TSTA3	INTS11	SLC44A3	IP6K3	RPSAP21	USF3	AGO2	ZNF384	FBXO41
1401-1600	PTCD3	SH2B3	KRT80	B4GALT5	NIPA1	MARK2	DOLPP1	COL18A1	ZBTB47	CHTOP	PLEC	PTOV1	HSPA8	SAYSD1	BPHL	WTIP	CHID1	WSCD1	CLDN7	DDX52	APEX1	NAGK	ADH6	SLITRK6	MAGIX	PRKAR2A	VGLL4	SIRPA	MGAT4A	IPCEF1	CTSD	IQGAP2	DHX57	ATG16L1	TMEM50A	THAP3	NFATC4	TNS2	PROS1	PPP2R1A	CDK2AP1	STK11	ATP2B1	WASF2	BTBD9	TSN	TSG101	DNPH1	GDF1
1601-1782	CDIP1	RBM23	MED9	SMIM3	SMS	MRPS2	PEAR1	CCNQ	IRAK4	SLC48A1	AKT2	KLHL18	PSAP	PLEKHO2	LNPEP	MCM2	TINF2	NAT9	AL365205.1	LEMD2	ERCC6	RIC8B	TRAF3	CSRP1	SSBP4	UBL7	MLIP	CNTNAP3B	LDHD	MZB1	RPSAP44	AC126615.1	AC010542.4	AC130686.1	COBLL1	CENPP	IGF2R	RPRD1B	SLC11A1	NGEF	EVA1A	ZBTB42	EEF1G	ASB1	CASP2	NXF1	VAMP8	PRCC	RSPRY1
CDIP1
RBM23
MED9
SMIM3
SMS
MRPS2
PEAR1
CCNQ
IRAK4
SLC48A1
AKT2
KLHL18
PSAP
PLEKHO2
LNPEP
MCM2
TINF2
NAT9
AL365205.1
LEMD2
ERCC6
RIC8B
TRAF3
CSRP1
SSBP4
UBL7
MLIP
CNTNAP3B
LDHD
MZB1
RPSAP44
AC126615.1
AC010542.4
AC130686.1
COBLL1
CENPP
IGF2R
RPRD1B
SLC11A1
NGEF
EVA1A
ZBTB42
EEF1G
ASB1
CASP2
NXF1
VAMP8
PRCC
RSPRY1
MRPL48
TIGD5
R3HDM2
ZNF776
KIF1B
UNKL
FBXW11
ENC1
DESI1
PSD4
DUT
AHNAK2
KIF18B
ABTB1
CTSK
SUPT5H
ARL2
INO80
CDC37
JAGN1
IPP
AL139300.1
ESR1
FOXN3
IPPK
RBM25
MBOAT2
HGSNAT
BCL2L13
OSBP
PHF13
KLF7
FADS1
SNRK
UBE2G2
ERBB3
MYSM1
FAM57A
UMPS
NRBP1
DNPEP
SSRP1
RPS6KA4
DNAJC9
SLC2A3
MYO5C
YWHAB
CDR2L
COL6A1
NUAK2
C8orf33
DDX17
PPP6R1
PCLAF
ROR2
NATD1
RABGAP1
MKNK2
PPM1F
RAB3D
TTLL5
TMEM51
POMT2
TXNL4B
ZFYVE27
SEMA4C
LRP10
TARBP1
PHGDH
CINP
TMEM54
GPX2
NEUROG2
PVRIG
MCRIP1
RPL14P3
AL031666.3
CALCOCO1
RAB39B
TMEM256-PLSCR3
MAPK1
CMIP
RPS23
EIF4G3
PIM3
NRARP
GABBR1
LZTS3
ZMIZ2
SLC25A22
TMEM104
RAVER1
RFLNB
BCL2L11
CSNK1G1
NOTCH2
SMAD3
DPYSL3
PUDP
ANKRD40
FKBP5
CAVIN1
FUT4
BAG1
CBFA2T3
TMEM87B
ZNF618
SCAP
NPHP4
PWWP2B
RPS6KB2
PNPLA2
PPIF
PPP1R9B
UBE3B
CDCA7L
RUNDC1
ZNF76
PALD1
HTRA1
EHMT1
STAT3
NFATC2IP
PIK3R1
PVR
MAP2K7
RALGPS1
PTGES
MYO1E
IRAK1
FP565260.3
ITGA3
AP2B1
[truncated: 151 more columns]

## Sheet: CHEMICAL
CSF1-CHEMICAL						CX3CL1-CHEMICAL						ICOSLG-CHEMICAL
2,4,5,2',4',5'-hexachlorobiphenyl						2-(2-amino-3-methoxyphenyl)-4H-1-benzopyran-4-one						4-(5-benzo(1,3)dioxol-5-yl-4-pyridin-2-yl-1H-imidazol-2-yl)benzamide
2-butenal						2,3-dimethoxy-1,4-naphthoquinone						(6-(4-(2-piperidin-1-ylethoxy)phenyl))-3-pyridin-4-ylpyrazolo(1,5-a)pyrimidine
3'-methoxy-4'-nitroflavone						4-(5-benzo(1,3)dioxol-5-yl-4-pyridin-2-yl-1H-imidazol-2-yl)benzamide						Aflatoxin B1
4-(5-benzo(1,3)dioxol-5-yl-4-pyridin-2-yl-1H-imidazol-2-yl)benzamide						4-cresol						Antirheumatic Agents
(6-(4-(2-piperidin-1-ylethoxy)phenyl))-3-pyridin-4-ylpyrazolo(1,5-a)pyrimidine						(6-(4-(2-piperidin-1-ylethoxy)phenyl))-3-pyridin-4-ylpyrazolo(1,5-a)pyrimidine						arsenic trioxide
AG 1879						8-Bromo Cyclic Adenosine Monophosphate						Benzo(a)pyrene
Arsenic						Aflatoxin B1						Cyclosporine
Asbestos						arsenic trioxide						epigallocatechin gallate
Benzene						Aspirin						Ethyl Methanesulfonate
C646 compound						benzyloxycarbonylleucyl-leucyl-leucine aldehyde						Formaldehyde
Calcitriol						beta-methylcholine						Methotrexate
Cholesterol						C646 compound						Oxygen
CMF regimen						Chromium						Particulate Matter
cobaltiprotoporphyrin						Clofibrate						p-Chloromercuribenzoic Acid
cobaltous chloride						Copper Sulfate						Phenylmercuric Acetate
Copper Sulfate						Cyclosporine						potassium chromate(VI)
Curcumin						deoxynivalenol						Tetrachlorodibenzodioxin
Cyclosporine						Dimethylnitrosamine						Vanadates
Dust						Fenofibrate						Vehicle Emissions
EGTA acetoxymethyl ester						Glucose						zoledronic acid
Enzyme Inhibitors						Ibuprofen
Ethyl Methanesulfonate						ICG 001
FK 706						Mifepristone
Fluorouracil						nickel chloride
Formaldehyde						Nickel
fulvestrant						o,p'-DDT
GW 7604						Oxygen
ICG 001						panobinostat
(+)-JQ1 compound						Phenobarbital
Lipopolysaccharides						Plant Extracts
Methotrexate						Potassium Dichromate
methyl arachidonylfluorophosphonate						Progesterone
Methyl Methanesulfonate						prolinedithiocarbamate
nickel chloride						Quercetin
Nickel						resveratrol
Nitric Oxide						rofecoxib
PCB 180						rosiglitazone
Phenylmercuric Acetate						SB 203580
Raloxifene Hydrochloride						Tetrachlorodibenzodioxin
resveratrol						Tetradecanoylphorbol Acetate
Selenium						Tosyllysine Chloromethyl Ketone
Silicon Dioxide						Tretinoin
tert-Butylhydroperoxide						trichostatin A
Testosterone						Valproic Acid
Tetrachlorodibenzodioxin						zoledronic acid
Thymidine
triadimefon
zoledronic acid
